# Supplementary material for: Perceived Quality of Life Is Related to a Healthy Lifestyle and Related Outcomes in Spanish Children and Adolescents: The Physical Activity, Sedentarism, and Obesity in Spanish Study
Source: Nutrients. 2023 Dec 16;15(24):5125. doi: 10.3390/nu15245125 (PMC10745413; doi:10.3390/nu15245125)
Supplement: Supplementary file 1 [file nutrients-15-05125-s001.zip]

Archive with 1 entries (1 files):
- nutrients-2735372-supplementary.pdf
